# Supplementary material for: The Sclerotinia sclerotiorum ADP-Ribosylation Factor 6 Plays an Essential Role in Abiotic Stress Response and Fungal Virulence to Host Plants
Source: J Fungi (Basel). 2023 Dec 25;10(1):12. doi: 10.3390/jof10010012 (PMC10817261; doi:10.3390/jof10010012)
Supplement: Supplementary file 1 [file jof-10-00012-s001.zip]

Archive with 1 entries (1 files):
- jof-2750422-supplementary.pdf
